# Supplementary material for: Breaking Bad News: The Perspective and Experience of Women with Gynecological Cancer (Results of the NOGGO-Expression XX Survey)
Source: Curr Oncol. 2026 Apr 18;33(4):229. doi: 10.3390/curroncol33040229 (PMC13114406; doi:10.3390/curroncol33040229)
Supplement: Supplementary file 1 [file curroncol-33-00229-s001.zip]

Archive with 1 entries (1 files):
- curroncol-4193637-supplementary.pdf
